# Supplementary material for: Self-Extinguishing Alginate-Based Xerogel Foams for Thermal Insulation
Source: Gels. 2026 Jul 11;12(7):625. doi: 10.3390/gels12070625 (PMC13409490; doi:10.3390/gels12070625)
Supplement: Supplementary file 1 [file gels-12-00625-s001.zip]

Archive with 1 entries (1 files):
- gels-4408987-supplementary.pdf
